# Supplementary material for: Investigating Metrics of Discrete-Individual Repeatability of the Stress Response
Source: Integr Org Biol. 2025 Feb 24;7(1):obaf005. doi: 10.1093/iob/obaf005 (PMC11894371; doi:10.1093/iob/obaf005)
Supplement: obaf005_Supplemental_File [file obaf005_supplemental_file.zip]

Archive with 1 entries (1 files):
- KL-repeatability.R
