# Supplementary material for: Investigating Metrics of Discrete-Individual Repeatability of the Stress Response
Source: Integr Org Biol. 2025 Feb 24;7(1):obaf005. doi: 10.1093/iob/obaf005 (PMC11894371; doi:10.1093/iob/obaf005)
Supplement: obaf005_Supplemental_File [file obaf005_supplemental_file.zip › KL-repeatability.R]

#' This is the R code for calculating time series repeatability
#' using KL divergence.
#' Dataneed to be in the format: animal_ID, time (= number of 
#' times in the time series - for example: 0, 15, 30 min), 
#' cort value for replicate 1, cort value for replicate 2, etc.  
#' Each row is the replicates values for 1 individual at one time period
#' 

#set dir to the location of your .csv files

#no user input required beyond this point

filenames <- list.files(dir, pattern="*.csv")
nfiles = length(filenames)
print(filenames)

do_it <- function() {
  for (i in 1:nfiles) {
  #working on a file
  path <- paste(dir,filenames[i], sep = '')
  if (1) #(i == 10) #(1) #could introduce filter here if desired
  {cat('**** For File', filenames[i], '\n')
    items = read.csv(file = path, header = TRUE)
    nrows <- get_nrows(filenames[i])
    NIndividuals = nrow(items)/nrows
    nreplicates <- ncol(items) - 2
    ncols <- ncol(items)
    #cat(ncols, nreplicates)
    names = items$Animal
    ids <- unique(names)
    individuals <- list()
    for (j in ids ) {
      individuals[[j]] <- subset(items, Animal == j)
      ats <- all_time_series(individuals[[j]], ncols)
      all_kl(ats, j)
    }
  }}}


get_nrows <- function (target) {
  #finding number of time recordings from the file name
  if (grepl('4', target)) {
    nrows <- 4
  } else if (grepl('3', target)) {
    nrows <- 3
  } else {
    nrows <- 2
  }
  return(nrows)
}

all_time_series <- function(individual, ncols) {
  toreturn <- list('sequences')
  for (j in seq(3, ncols)) {
    found <- individual[,][[j]]
    toreturn[[j - 2]]<-found
    #print(j)
    #print(toreturn)
  }
  return(toreturn)
}

all_kl <- function(lst, id) {
  #lst of form list(x,y,z) where x <- c(Normalized time_events)
  ans <- 0
  count <- 0
  nbr <- 0
  ll <- length(lst)
  for (count in seq(1,ll - 1)) {
    s1 <- lst[[count]]
    for (j in seq(count + 1, ll)) { 
        s2 = lst[[j]]
        nxt <- kl_aver(s1, s2)
        nbr <- nbr + 1
        #cat('    ', nxt, '\n')
        ans <- ans + nxt
        }
  }
  cat('for individual', id, ans/nbr, '\n')
  return(ans/nbr)
}
  

kl_aver <- function(s1,s2) {
   ans <- .5*(kl(s1, s2) + kl(s2,s1))
   return(ans)
 }
 

kl <- function(s1,s2) {
  #An example: s1 <- c(1,2,3)/6, s2 <- c(2,1,4)/7, then call kl(s1,s2)
  ans <- 0
  for (i in seq(length(s1))) {
    found <- s1[[i]]*log(s1[[i]]/s2[[i]])
    ans <- ans + found
  }
  return(ans)
}

do_it()
